# Supplementary material for: Interaction between Acute Hepatic Injury and Early Coagulation Dysfunction on Mortality in Patients with Acute Myocardial Infarction
Source: J Clin Med. 2023 Feb 15;12(4):1534. doi: 10.3390/jcm12041534 (PMC9966038; doi:10.3390/jcm12041534)
Supplement: Supplementary file 1 [file jcm-12-01534-s001.zip]

Archive with 1 entries (1 files):
- jcm-2138974-supplementary.pdf
